# Supplementary material for: Glycogen deficiency enhances carbon partitioning into glutamate for an alternative extracellular metabolic sink in cyanobacteria
Source: Commun Biol. 2024 Feb 26;7:233. doi: 10.1038/s42003-024-05929-9 (PMC10897207; doi:10.1038/s42003-024-05929-9)
Supplement: Supplementary file 4 — Supplementary Data 1 [file 42003_2024_5929_MOESM4_ESM.xlsx]

## Sheet: Figure 1
Nitrate concentration (mM)
		0	3	5	7	10
LN	Wild type	7.5	0.358892	0.72098
		7.5	0.396166	0.809372
		7.5	0.266241	0.693291
	ΔglgC	7.5	1.79127	1.05218
		7.5	1.52183	0.942492
		7.5	1.73056	0.935037
HN	Wild type	17.6	8.3873	3.71267	2.66146	1.93337
		17.6	8.37667	4.77769	2.79858	1.88023
		17.6	8.5765	4.40781	2.40849	1.81539
	ΔglgC	17.6	9.58944	4.5513	1.90999	4.04536
		17.6	9.39493	4.75856	6.57718	1.33284
		17.6	9.89556	6.17753	3.19291	2.49884
Phosphate concentration (μM)
		0	3	5	7	10
LN	Wild type	224	1.33099	1.26056	1.09155	0.732394
		224	1.65493	0.971831	1.04225	0.802817
		224	1.52817	0.992958	0.943662	0.830986
	ΔglgC	224	3.66901	1.6338	1.25352	1.34507
		224	3.92254	1.38028	1.19014	1.32394
		224	3.82394	1.80986	1.05634	1.20423
HN	Wild type	224	1.58451	1.21831	1.17606	0.873239
		224	1.06338	0.809859	0.957747	0.922535
		224	1.41549	1.01408	0.992958	1.12676
	ΔglgC	224	3.05634	1.48592	1.14085	1.07747
		224	2.39437	1.07042	1.33099	1.32394
		224	3.23944	1.43662	1.23944	2.40141
Biomass accumulation (g-DCW·L−1)
		0	3	5	7	10
LN	Wild type	0	1.09915	1.64924	2.05523	2.03172
		0	1.05111	1.59124	1.92492	1.97551
		0	1.06593	1.57668	1.98088	1.94766
	ΔglgC	0	0.743236	0.90139	0.919531	0.872263
		0	0.776196	0.926685	0.919531	0.854889
		0	0.756011	0.914677	0.919531	0.847735
HN	Wild type	0	1.13645	1.8401	2.64722	3.04989
		0	1.11652	1.81608	2.59152	2.95689
		0	1.12265	1.70775	2.66204	3.03149
	ΔglgC	0	0.912632	1.46937	1.8355	1.43309
		0	0.939971	1.4824	1.20671	1.76396
		0	0.896791	1.23099	1.6638	1.58255
Glycogen content (% of DCW)
		0	3	5	7	10
LN	Wild type		12.1618	36.3848	46.4012	48.8562
			6.82338	34.2826	42.1683	45.6846
			7.57749	35.0899	42.5796	47.7305
	ΔglgC		0	0	0	0
			0	0	0	0
			0	0	0	0
HN	Wild type		4.57121	14.4176	26.3701	34.4373
			3.30738	15.3812	26.0252	35.0024
			4.65475	10.9412	27.9929	36.052
	ΔglgC		0	0	0	0
			0	0	0	0
			0	0	0	0

## Sheet: Figure 2
Pyr (mg·L−1)
		3	5	7	10
LN	Wild type	0.064676	0.0367795	0.1663	0.342243
		0.0943782	0.0243278	0.156198	0.377397
		0.0660004	0.0262478	0.273058	0.281384
	ΔglgC	2.54363	7.2241	13.3478	51.0669
		2.56023	4.7566	16.2895	37.5233
		2.63472	5.39972	13.7833	37.1338
HN	Wild type	0.163828	0.135196	1.10278	1.84134
		0.201816	0.204577	1.34708	2.84528
		0.140265	0.189942	3.14069	3.02601
	ΔglgC	1.68978	2.03036	2.28408	5.16079
		1.74248	1.95409	2.70096	2.71322
		1.47609	2.56484	1.89174	3.41407
Lac (mg·L−1)
		3	5	7	10
LN	Wild type	0.617065	0.426049	0.552929	1.04294
		0.453924	0.408461	0.624891	1.31592
		0.44505	0.500328	0.66584	0.902555
	ΔglgC	0.463624	2.08245	3.35438	7.81075
		0.536004	1.50667	2.56101	6.70518
		0.459262	1.4076	3.28957	8.0589
HN	Wild type	0.501614	0.329288	0.566932	0.826474
		0.499706	0.380678	0.667959	0.799319
		0.464638	0.386166	0.588633	0.847324
	ΔglgC	0.391852	0.706901	4.62233	17.9187
		0.444245	0.722412	6.32228	13.6781
		0.362113	0.828756	3.25598	16.0082
2-OG (mg·L−1)
		3	5	7	10
LN	Wild type	0	0.552839	1.72393	2.5943
		0	0.454551	1.37719	2.87092
		0	0.436523	1.76436	2.17704
	ΔglgC	7.48787	162.78	299.772	442.015
		7.28786	181.29	307.259	376.198
		7.07183	160.018	263	700.601
HN	Wild type	0	0	0.191108	0.871754
		0	0	0.112691	0.556317
		0	0	0.383262	0.94466
	ΔglgC	3.7765	5.29755	3.57263	14.5143
		5.49546	4.50718	10.4618	6.02171
		2.60006	9.23896	7.07621	9.11665
Suc (mg·L−1)
		3	5	7	10
LN	Wild type	0.249708	0.30523	0.333697	0.604208
		0.228827	0.310501	0.358746	0.654452
		0.224507	0.368746	0.298416	0.575599
	ΔglgC	0.41435	4.59578	6.69904	10.2055
		0.320821	4.46164	7.80351	10.9976
		0.316962	3.77963	7.41811	11.3336
HN	Wild type	0.182215	0.230446	0.307381	0.413721
		0.102116	0.211979	0.300041	0.454307
		0.183296	0.212636	0.239718	0.43182
	ΔglgC	0.32685	0.502111	0.586179	1.6348
		0.417707	0.476869	1.05404	1.15082
		0.321072	0.611307	0.959761	1.3127
Fum (mg·L−1)
		3	5	7	10
LN	Wild type	0	0	0	0
		0	0	0	0
		0	0	0	0
	ΔglgC	0.275357	0.250125	0.294315	0.621197
		0.184623	0.226731	0.393116	0.55031
		0.225177	0.276255	0.363963	0.601508
HN	Wild type	0	0	0	0
		0	0	0	0
		0	0	0	0
	ΔglgC	0.0952634	0.142556	0.137653	0.207669
		0.15054	0.177362	0.191552	0.177161
		0.133743	0.176054	0.180362	0.195679
Mal (mg·L−1)
		3	5	7	10
LN	Wild type	0.0357026	0.028666	0.0603459	0.102398
		0.0318288	0.0355295	0.0442888	0.108144
		0.0334361	0.0338371	0.0484253	0.109821
	ΔglgC	0.305336	0.327946	0.646215	1.23469
		0.228025	0.360791	0.758248	1.28945
		0.238895	0.317408	0.715646	1.36225
HN	Wild type	0.0295977	0.0346669	0.0744124	0.0830227
		0.0285613	0.0369575	0.0468619	0.0657934
		0.0370545	0.0293635	0.052492	0.0637224
	ΔglgC	0.141213	0.128391	0.120571	0.336827
		0.126731	0.140787	0.229084	0.271822
		0.11065	0.171453	0.218719	0.356683
Ala (mg·L−1)
		3	5	7	10
LN	Wild type	0.690249	0.298477	0.301421	0.544992
		1.01191	0.292251	0.360124	0.578041
		1.02752	0.262248	0.3294	0.562488
	ΔglgC	0.703232	0.531211	0.690317	0.886432
		1.15215	0.554299	0.601115	1.11031
		1.08236	0.558068	0.640713	1.03331
HN	Wild type	1.92158	1.65394	1.67154	1.22335
		1.74223	2.01043	1.28883	1.17571
		1.98944	0.737323	1.41889	0.972556
	ΔglgC	2.80104	3.62379	6.40638	20.7695
		4.28002	3.574	8.01249	10.8687
		2.60996	6.80966	6.96259	13.5047
Arg (mg·L−1)
		3	5	7	10
LN	Wild type	0.0326742	0.212663	0.156823	0.0158661
		0.00923475	0.21527	0.203679	0.0382231
		0.0224652	0.217306	0.178063	0.00675844
	ΔglgC	0	0.0172379	0.00456253	0
		0.00533567	0.0111386	0.00800267	0
		0.0109185	0.0105741	0.00214277	0
HN	Wild type	0.0707347	0.0172448	0.0413982	0.0970028
		0.0336852	0.0159986	0.0326241	0.0754882
		0.02295	0.0215678	0.0174125	0.0756728
	ΔglgC	0.0441856	0.0422127	0.0880579	0.269648
		0.0320318	0.0320893	0.118749	0.190553
		0.00956814	0.0584212	0.0833217	0.279233
Asn (mg·L−1)
		3	5	7	10
LN	Wild type	0	0	0.0302853	0.0921206
		0	0	0.0416341	0.118265
		0	0	0.0438273	0.0845197
	ΔglgC	0	0	0	0
		0	0	0	0
		0	0	0	0
HN	Wild type	0	0	0	0
		0	0	0	0
		0	0	0	0
	ΔglgC	0	0	0.191887	0.553521
		0	0	0.180585	0.866669
		0	0	0	0.430631
Asp (mg·L−1)
		3	5	7	10
LN	Wild type	0.991048	1.22234	0.608163	0.756226
		0.770814	1.25242	0.761684	0.954089
		0.813388	1.20941	0.659205	0.97599
	ΔglgC	2.46057	0.298966	0.374544	0.188104
		2.90014	0.335461	0.322271	0.137046
		2.91034	0.291827	0.328514	0.0982244
HN	Wild type	0.417913	0.311836	0.644835	1.20984
		0.2234	0.310102	0.47023	0.925365
		0.24182	0.155414	0.628656	0.693257
	ΔglgC	0.56852	1.92242	6.49336	6.97775
		1.16594	1.62555	5.30649	6.82955
		0.629306	2.77341	6.70527	6.03753
Cys (mg·L−1)
		3	5	7	10
LN	Wild type	0	0	0	0
		0	0	0	0
		0	0	0	0
	ΔglgC	0	0	0	0
		0	0	0	0
		0	0	0	0
HN	Wild type	0	0	0	0
		0	0	0	0
		0	0	0	0
	ΔglgC	0	0	0	0
		0	0	0	0
		0	0	0	0
Gln (mg·L−1)
		3	5	7	10
LN	Wild type	0.0901454	0.247256	0.497226	0.654352
		0.0888073	0.272817	0.46296	0.912891
		0.0647889	0.287955	0.481305	1.16873
	ΔglgC	0.263591	0.12312	0.315486	0.395819
		0.269486	0.156975	0.320008	0.269702
		0.377394	0.105994	0.278328	0.331155
HN	Wild type	0.0152467	0	0.00763189	0.0222414
		0	0.01154	0	0.0216579
		0.010246	0	0	0
	ΔglgC	0.0309592	0.141637	0.48057	1.33146
		0.144416	0.0711378	0.469852	1.08863
		0.0592579	0.147462	0.325543	1.28715
Glu (mg·L−1)
		3	5	7	10
LN	Wild type	0.822172	1.03905	0.298536	0.475831
		1.03344	1.65918	1.86315	0.506647
		1.01942	1.87727	0.307108	0.578508
	ΔglgC	4.38982	9.12102	8.602	5.6742
		5.12238	11.7423	13.4637	7.17801
		5.2794	13.5502	7.46147	7.70763
HN	Wild type	3.66401	4.26646	9.10596	14.5342
		2.25609	5.5248	9.30555	11.852
		2.56301	1.6371	9.92143	13.5439
	ΔglgC	7.98586	21.6983	54.8734	98.3779
		12.6493	20.4145	60.0707	72.1799
		7.68886	25.7219	64.7494	73.7734
Gly (mg·L−1)
		3	5	7	10
LN	Wild type	0	0.0338767	0	0.0584259
		0.0719733	0.0249226	0.0195269	0.0722443
		0.0294219	0.031258	0.0621016	0.0278779
	ΔglgC	0	1.06656	1.03938	0.995476
		0.0207896	0.993737	1.35447	1.03957
		0.308211	1.09296	0.924524	1.22888
HN	Wild type	0	0	0	0
		0	0.114458	0	0
		0	0.0364608	0	0
	ΔglgC	0.128699	0.175343	0.537716	1.5217
		0.215942	0.226032	1.00466	1.36762
		0	0.652039	0.792892	1.42948
His (mg·L−1)
		3	5	7	10
LN	Wild type	0.0109075	0	0	0
		0.00275716	0	0	0
		0.00465813	0	0	0
	ΔglgC	0.0148725	0.0160114	0.00316727	0.00282638
		0.0445994	0.0109257	0.0114947	0.00190055
		0.0297752	0.048314	0.00248931	0
HN	Wild type	0.037579	0	0.0106214	0.0403324
		0.0152826	0	0.0134037	0.027798
		0.0506931	0	0.0058413	0.0105836
	ΔglgC	0.0056743	0.050022	0.308674	0.654465
		0.0418557	0.0484956	0.246339	1.12645
		0.0125772	0.115321	0.140377	0.902066
Ile (mg·L−1)
		3	5	7	10
LN	Wild type	0.067631	0.0481741	0.039763	0.0372132
		0.0482523	0.0493799	0.0430952	0.0381036
		0.0461872	0.0503763	0.0305358	0.0294796
	ΔglgC	0.0594281	0.040758	0.0182048	0.0209258
		0.0775138	0.0357558	0.0179163	0.0140608
		0.055804	0.0527149	0.0187864	0.0159263
HN	Wild type	0.0276073	0	0	0.0439754
		0.0209739	0	0	0.0488675
		0.0164961	0	0	0.0343981
	ΔglgC	0.00494901	0	0.0919371	1.21745
		0.00595221	0	0.063864	1.3356
		0.0133639	0	0.0604177	1.70532
Leu (mg·L−1)
		3	5	7	10
LN	Wild type	0.0604415	0.050027	0.0517097	0.0445579
		0.0592388	0.0517262	0.0541091	0.0463818
		0.0512715	0.0550781	0.0427268	0.0331234
	ΔglgC	0.100896	0.0986928	0.0508558	0.0318516
		0.130701	0.0888788	0.0378731	0.0310972
		0.122108	0.10997	0.0430459	0.0370942
HN	Wild type	0.0786137	0	0	0.0258376
		0.00986163	0	0	0.0398367
		0.00580775	0	0	0.0463267
	ΔglgC	0.00202139	0	0.11046	1.39791
		0.00852934	0	0.105189	1.34241
		0.00519328	0	0.0494993	1.80702
Lys (mg·L−1)
		3	5	7	10
LN	Wild type	1.39762	4.86801	3.6869	0.893172
		0.745964	5.19531	4.48463	1.32924
		0.732617	5.23948	3.75357	0.653727
	ΔglgC	0.0752344	0.573049	1.32313	1.27671
		0.0914633	0.430275	1.16652	0.924509
		0.0824241	0.50989	1.16881	0.962481
HN	Wild type	0.0744402	0	0	0.0365926
		0.015207	0	0	0.0561337
		0.0137662	0	0	0.0480325
	ΔglgC	0.0106717	0	0.136515	0.333024
		0.0178786	0	0.131172	0.41493
		0.00531783	0	0.115644	0.394862
Met (mg·L−1)
		3	5	7	10
LN	Wild type	0	0	0	0
		0	0	0	0
		0	0	0	0
	ΔglgC	0	0.0221582	0.0160365	0
		0	0.0628084	0.0374715	0.0132694
		0	0.0174314	0.0268691	0
HN	Wild type	0.00840366	0	0.0150352	0.0852098
		0	0.0246248	0.0688231	0.0619685
		0	0	0.0762304	0.0666409
	ΔglgC	0.0438009	0.054526	0.032394	0.0171118
		0.0590106	0.0759636	0.0566656	0.0356858
		0.0302136	0.0564042	0.0451092	0.0619385
Phe (mg·L−1)
		3	5	7	10
LN	Wild type	0.00564487	0	0	0.0100836
		0.00943622	0	0	0.00713601
		0	0	0	0.00312609
	ΔglgC	0.0049207	0	0	0.0014196
		0.00270806	0	0	0
		0.00244014	0	0	0
HN	Wild type	0.0414325	0	0.00632183	0.039975
		0.0318324	0	0.00399314	0.0455154
		0.0306018	0	0.00532553	0.0223127
	ΔglgC	0.0110374	0	0.0321283	0.523454
		0.0142617	0	0.0139726	0.838597
		0.00592247	0	0.00761439	0.769289
Pro (mg·L−1)
		3	5	7	10
LN	Wild type	0	0.197257	0.141395	0.114963
		0	0.140251	0.048915	0.11771
		0	0.178558	0.149092	0.0800394
	ΔglgC	0.0195609	0.901224	1.7115	2.31759
		0.153666	1.15237	2.1044	2.46372
		0.0973937	1.02805	1.66943	3.21012
HN	Wild type	0.136988	0.0638355	0.102843	0.0670948
		0.06601	0.157621	0.0990333	0.113544
		0.067704	0.0846652	0.053824	0.216441
	ΔglgC	0.051917	0.699152	1.96909	4.03831
		0.0648609	0.659547	2.02667	5.22733
		0.116858	0.970675	1.94394	4.64612
Ser (mg·L−1)
		3	5	7	10
LN	Wild type	0.551905	0.256274	0.279857	0.326507
		0.754409	0.23582	0.215506	0.320473
		0.755859	0.229523	0.194297	0.279898
	ΔglgC	0.356345	0.689273	0.704596	1.10431
		0.407844	0.569653	0.893681	0.845779
		0.421424	0.760694	0.687263	0.761662
HN	Wild type	0.069025	0.0235261	0.0354258	0.118086
		0.0286532	0.0341158	0.0303076	0.0745954
		0.0367199	0.0219673	0.0303222	0.0195595
	ΔglgC	0.244553	0.594751	2.50982	7.22646
		0.766458	0.542949	2.92909	6.09696
		0.189044	1.68994	1.68198	5.89837
Thr (mg·L−1)
		3	5	7	10
LN	Wild type	0.327607	0.242791	0.146086	0.349714
		0.31963	0.284708	0.138151	0.399478
		0.303819	0.28158	0.143877	0.36163
	ΔglgC	0.361375	1.26475	0.631193	0.633112
		0.494383	1.08768	0.749064	0.441035
		0.470944	1.47937	0.592389	0.403852
HN	Wild type	0.0619097	0	0.0258692	0.077958
		0.0424431	0.0225888	0.0172076	0.0622686
		0.0310807	0.0083818	0.0113875	0.0267464
	ΔglgC	0.07643	0.230942	2.31748	4.21863
		0.28506	0.20941	1.87727	5.57449
		0.0765349	0.699938	0.879801	4.9065
Trp (mg·L−1)
		3	5	7	10
LN	Wild type	0	0	0	0
		0	0	0	0
		0	0	0	0
	ΔglgC	0.00121872	0	0	0
		0	0	0	0
		0	0	0	0
HN	Wild type	0.00996024	0	0	0
		0.00650933	0	0	0
		0	0	0	0
	ΔglgC	0	0	0.0177057	0.446023
		0	0	0	0.417204
		0	0	0	0.442535
Tyr (mg·L−1)
		3	5	7	10
LN	Wild type	0	0	0	0
		0	0	0	0
		0	0	0	0
	ΔglgC	0.0433628	0	0	0
		0	0	0	0
		0	0	0	0
HN	Wild type	0	0	0	0
		0	0	0	0
		0	0	0	0
	ΔglgC	0	0	1.98719	5.82561
		0	0	1.29238	7.94752
		0	0	0.0968368	6.88657
Val (mg·L−1)
		3	5	7	10
LN	Wild type	0.139724	0.129383	0.0916821	0.0706078
		0.116001	0.125382	0.100831	0.0664904
		0.111986	0.112944	0.0773732	0.0548394
	ΔglgC	0.248843	0.114645	0.0632875	0.05492
		0.320428	0.0978459	0.049539	0.0510715
		0.311476	0.126605	0.0488529	0.0524698
HN	Wild type	0.123676	0	0	0.0532831
		0.066569	0	0	0.0880955
		0.0798507	0	0	0.0734886
	ΔglgC	0.0484622	0	0.35169	2.34903
		0.0626122	0	0.229995	2.43359
		0.0785303	0	0.18795	2.60092

## Sheet: Figure 3
ATP (nmol·g-DCW−1)
		3	5	7	10
LN	Wild type	827.037	577.786	703.951	665.603
		746.853	600.406	618.356	662.098
		693.744	643.065	721.558	708.828
	ΔglgC	886.608	493.958	491.534	740.542
		674.98	443.633	510.755	773.385
		615.592	491.934	504.197	696.317
HN	Wild type	562.316	223.199	377.628	482.19
		442.99	190.289	360.661	572.7
		385.884	325.89	382.962	408.672
	ΔglgC	417.88	193.695	237.006	339.374
		269.384	174.5	244.697	382.064
		286.062	238.349	195.706	402.442
ADP (nmol·g-DCW−1)
		3	5	7	10
LN	Wild type	2217.22	1926.08	1763.81	1622.44
		2055.61	1980.75	1626.73	1541.78
		1956.59	2061.05	1844.18	1464.12
	ΔglgC	1797.35	862.269	720.794	967.282
		1607.42	793.352	732.568	956.184
		1591.32	827.079	735.467	1051.79
HN	Wild type	1277.01	1241.81	1114.45	1247.9
		1361.95	1113.03	1179.3	1363.87
		1093.41	1444.8	1205	1250.39
	ΔglgC	1031.83	725.312	507.38	653.268
		1040.74	741.864	411.193	720.821
		989.915	712.722	436.496	755.843
S7P (nmol·g-DCW−1)
		3	5	7	10
LN	Wild type	266.527	486.399	573.208	807.177
		223.046	615.342	667.754	860.041
		236.706	538.748	657.876	909.112
	ΔglgC	346.209	175.074	172.382	554.702
		382.142	139.593	212.412	716.272
		391.324	178.258	184.272	628.062
HN	Wild type	160.258	199.399	98.6517	186.556
		147.249	212.051	76.1382	240.027
		112.477	63.2383	91.1851	182.959
	ΔglgC	283.093	98.3398	40.8813	156.424
		239.036	175.192	105.044	119.15
		268.184	181.651	30.428	118.548
F6P (nmol·g-DCW−1)
		3	5	7	10
LN	Wild type	170.42	178.675	243.965	222.488
		187.69	210.508	237.85	274.951
		177.678	204.65	297.224	204.759
	ΔglgC	345.907	233.394	213.054	560.714
		406.738	179.01	255.591	702.629
		353.506	250.061	253.765	637.779
HN	Wild type	226.196	141.127	100.808	179.331
		205.413	157.516	125.774	243.404
		203.964	164.528	120.182	172.849
	ΔglgC	201.545	103.341	68.5056	250.694
		178.738	113.899	147.689	245.382
		184.201	116.206	76.5799	282.586
Ru5P (nmol·g-DCW−1)
		3	5	7	10
LN	Wild type	18.9776	48.9311	77.6343	106.975
		24.7678	56.6998	95.1066	125.329
		21.4233	44.4973	90.2904	93.5207
	ΔglgC	10.8206	22.6323	36.1835	131.577
		13.6397	18.2167	41.027	127.255
		24.1376	17.9737	39.1795	132.149
HN	Wild type	19.9739	33.3707	22.4805	26.8818
		27.7697	25.432	26.1298	24.6703
		25.5204	28.9031	32.6126	34.0619
	ΔglgC	15.3631	12.4944	9.52891	30.8083
		16.2	9.69623	15.7995	29.8853
		15.2629	11.1385	9.51815	32.0023
RuBP (nmol·g-DCW−1)
		3	5	7	10
LN	Wild type	37.5705	40.4019	40.9564	42.7481
		54.179	35.9796	36.8451	43.4292
		38.0422	24.1319	34.1821	28.8332
	ΔglgC	25.8611	48.1525	35.6197	95.2088
		29.7135	27.9445	39.1949	94.0794
		33.269	37.1912	35.9169	100.653
HN	Wild type	27.0529	32.1453	34.5098	47.6012
		24.7781	39.2336	38.6449	50.0876
		29.0893	49.2329	44.8155	51.3898
	ΔglgC	24.5506	16.2803	19.2802	36.2703
		26.7276	17.0792	19.6695	54.8141
		33.0788	22.512	11.8104	60.1198
3-PGA (nmol·g-DCW−1)
		3	5	7	10
LN	Wild type	4235.48	3046.5	2422.84	1827.32
		4028.91	3353.82	2032.71	1762.98
		3812.85	3065.45	2368.65	1576.84
	ΔglgC	3598.29	4994.78	4080.03	5612.52
		3387.35	4241.32	3986.54	6053.22
		3508.37	4598.11	4416.89	5924.92
HN	Wild type	2106.69	1768.31	1277.66	939.237
		2229.77	1462.12	1282.14	970.618
		2076.38	1690.34	1308.27	952.669
	ΔglgC	1774.71	1107.33	966.116	1517.91
		1500.49	986.923	302.346	1419.11
		1562.06	846.976	490.902	2065.45
2-PGA (nmol·g-DCW−1)
		3	5	7	10
LN	Wild type	458.174	349.576	181.486	184.526
		420.345	346.468	194.424	193.423
		408.068	324.73	195.124	196.25
	ΔglgC	247.064	155.174	108.378	120.594
		223.262	116.866	119.8	146.12
		255.826	110.205	124.854	133.355
HN	Wild type	250.79	320.15	223.756	162.417
		284.982	268.059	190.935	156.046
		290.899	298.476	233.049	158.062
	ΔglgC	228.156	238.555	145.28	224.463
		157.198	188.02	113.473	166.75
		166.952	196.099	128.191	173.392
PEP (nmol·g-DCW−1)
		3	5	7	10
LN	Wild type	1030.74	734.733	252.308	291.616
		1015.05	740.571	344.872	290.586
		923.53	698.278	308.796	371.326
	ΔglgC	338.531	183.532	141.549	89.5525
		379.055	153.101	125.272	89.821
		400.33	142.581	127.814	92.5846
HN	Wild type	512.892	747.985	534.96	317.209
		615.292	624.495	446.389	332.302
		534.181	668.88	487.106	326.052
	ΔglgC	296.817	423.47	176.186	324.07
		242.709	353.744	108.988	195.457
		250.816	291.936	172.021	205.462
Pyr (nmol·g-DCW−1)
		3	5	7	10
LN	Wild type	76.7847	45.3186	41.7655	53.5312
		64.6813	44.6968	34.3974	63.6043
		67.3652	42.2019	28.4242	51.7401
	ΔglgC	97.8354	174.345	139.157	444.599
		53.0027	111.754	184.945	683.544
		102.008	121.754	201.342	506.881
HN	Wild type	82.4896	83.4477	70.6442	32.8841
		111.771	90.6501	56.792	43.7494
		127.951	103.318	66.0642	33.7698
	ΔglgC	131.651	44.9995	26.8814	47.8591
		74.1649	34.7541	48.7165	54.0353
		76.0949	63.9551	42.6274	46.8749
Lac (nmol·g-DCW−1)
		3	5	7	10
LN	Wild type	16945	5578.81	4747.64	3439.51
		15800	7405.39	3235.76	3492.91
		18328.5	8878.75	2924.53	3765.35
	ΔglgC	6916.29	4450.62	3930.39	6038.49
		5072.78	3944.44	4444.03	4666.69
		5031.63	4178.76	3559.97	4775.72
HN	Wild type	14801.2	10243.5	16140.6	4625.79
		19698.8	11242.5	8875.18	5899.22
		19215	15375	7327.11	5855.99
	ΔglgC	5864.92	4472.54	2807.11	4000.68
		5542.47	3201.2	4325.46	3493.43
		5245.61	5077	4167.74	3781.96
AcCoA (nmol·g-DCW−1)
		3	5	7	10
LN	Wild type	7.91871	6.98689	23.9831	21.9575
		8.21477	7.46348	14.5686	14.8326
		6.02645	6.38804	14.8849	15.7905
	ΔglgC	54.6469	10.7789	3.94097	7.03065
		45.2332	5.62127	7.41373	8.65903
		42.0548	11.596	5.93166	6.61817
HN	Wild type	26.3073	19.2067	20.8555	25.2411
		25.7799	19.9456	19.2984	26.3083
		25.0597	28.4937	15.7301	20.2461
	ΔglgC	36.4492	16.5705	13.4947	8.80321
		20.8003	15.4407	12.1089	11.0627
		27.0679	19.015	13.9642	11.25
Cit (nmol·g-DCW−1)
		3	5	7	10
LN	Wild type	12.3963	49.1374	106.169	625.877
		39.825	48.9743	166.409	916.867
		28.8874	32.0935	112.366	526.12
	ΔglgC	57.0271	1255.77	306.536	218.51
		53.8959	480.28	356.334	235.403
		56.6499	1456.86	385.514	205.21
HN	Wild type	31.2439	42.8029	61.2262	71.2617
		31.7093	36.5438	37.5125	53.4814
		38.6754	38.2484	57.0055	60.2382
	ΔglgC	23.1172	17.6087	12.0481	81.6983
		17.3819	12.6333	13.9775	58.5268
		22.496	12.4341	14.0003	95.1877
2-OG (nmol·g-DCW−1)
		3	5	7	10
LN	Wild type	530.229	768.387	1050.05	1310.57
		434.862	660.465	1014.9	1233.45
		341.819	644.011	639.48	1678.65
	ΔglgC	367.66	5696.58	6399.63	9841.21
		290.442	5841.87	8104.98	11946.8
		399.63	5742.85	8110.47	7792.51
HN	Wild type	111.773	334.07	208.225	112.389
		133.844	366.137	146.683	110.774
		203.057	363.161	199.297	36.8708
	ΔglgC	411.019	433.279	49.5219	320.832
		339.531	199.842	340.968	197.085
		413.629	289.974	144.989	247.241
Suc (nmol·g-DCW−1)
		3	5	7	10
LN	Wild type	1330.34	1462.33	1654.73	993.579
		1140.38	1450.46	1487.44	1040.73
		1484.52	1446.14	1089.37	1378.75
	ΔglgC	1033.47	3026.82	3681.87	3119.72
		838.829	3867.46	3899.33	3290.25
		925.691	4283.02	4667.7	2044.23
HN	Wild type	562.941	413.852	620.258	625.362
		672.997	494.459	576.001	655.285
		880.8	690.34	744.629	260.662
	ΔglgC	930.545	2326.94	265.459	1244.43
		482.124	585.668	966.958	1144.93
		636.881	905.124	1118.87	1637.82
Mal (nmol·g-DCW−1)
		3	5	7	10
LN	Wild type	19.0287	21.3356	78.6628	51.7439
		32.0065	23.5387	65.9594	60.6098
		31.2042	22.6742	46.1596	59.6522
	ΔglgC	86.5064	218.969	265.344	198.346
		56.1055	236.903	331.731	201.942
		73.3226	401.503	492.093	124.317
HN	Wild type	84.8008	47.994	23.4261	30.7147
		147.278	33.1854	40.8631	35.324
		125.276	35.237	61.6523	14.3775
	ΔglgC	135	63.3413	16.6468	81.3156
		64.1851	28.7451	36.9254	156.132
		81.8598	32.1122	35.1343	163.926
Glu (nmol·g-DCW−1)
		3	5	7	10
LN	Wild type	23650.1	32525.7	43258	50537.4
		14876	31060.7	40685.4	53582.9
		16427.1	29884.6	37985.3	44400.5
	ΔglgC	41954.5	6356.84	8127.46	3813.52
		50551.6	9167.02	9855.94	3499.11
		48236.5	8847.44	6515.64	3063.38
HN	Wild type	40026.6	73250.9	63448.2	46093.8
		42133.5	76989.6	62583.2	47430.3
		29362.3	76092.3	56719.6	50112.7
	ΔglgC	52985	73362.2	37470.7	37242.2
		63021.6	80988.2	46019.2	23860.3
		54494.9	69716.6	47386.6	23993.2
Gln (nmol·g-DCW−1)
		3	5	7	10
LN	Wild type	90.1454	247.256	497.226	654.352
		88.8073	272.817	462.96	912.891
		64.7889	287.955	481.305	1168.73
	ΔglgC	263.591	123.12	315.486	395.819
		269.486	156.975	320.008	269.702
		377.394	105.994	278.328	331.155
HN	Wild type	176.236	344.094	340.555	389.435
		195.277	356.871	484.67	550.484
		200.196	453.161	494.678	749.261
	ΔglgC	280.997	307.113	274.544	496.116
		325.022	422.672	191.183	413.379
		239.831	357.621	257.029	687.642

## Sheet: Figure 4
3-PGA 13C fraction (%)
		0	1.5	3	6	12
LN	Wild type	1.38637	44.2456	48.3662	52.5342	55.9947
		1.59407	47.043	50.6774	53.9039	55.8988
		1.41977	49.4231	51.8769	54.8861	57.6314
	ΔglgC	1.17029	49.5684	52.7735	55.0746	55.3344
		1.13265	49.9402	51.784	54.9751	55.6211
		1.21959	53.7397	56.4918	58.2007	59.1624
HN	Wild type	1.21534	57.4938	59.9384	60.1249	57.5467
		1.19972	54.7109	57.0366	57.293	57.0335
		1.05747	57.5396	57.5657	57.6866	56.3409
	ΔglgC	1.11252	45.773	49.6805	47.7261	48.9343
		1.1777	43.6224	46.7728	45.0135	46.4499
		1.51098	42.7462	46.4468	47.7383	47.9564
2-PGA 13C fraction (%)
		0	1.5	3	6	12
LN	Wild type	1.16402	47.1911	52.0798	50.8735	56.1795
		1.64357	48.7881	52.1725	56.2982	56.2263
		1.19332	49.2886	52.8039	53.7595	57.2892
	ΔglgC	1.2735	54.8475	63.0717	65.4941	58.5633
		1.54534	62.1009	67.8852	55.1351	58.3185
		1.42633	67.9603	63.8348	50.649	61.3265
HN	Wild type	1.16788	53.1769	61.8206	59.8501	59.7093
		0.518908	50.9146	54.9764	57.6146	57.2594
		1.06023	63.5492	60.1775	55.8914	56.432
	ΔglgC	1.04503	60.8524	59.3319	56.7959	58.3817
		1.55499	60.5482	57.5436	52.5978	50.122
		0.592501	53.8602	54.4274	53.3555	41.9605
PEP 13C fraction (%)
		0	1.5	3	6	12
LN	Wild type	1.24611	50.5006	53.2421	55.7516	56.7234
		1.1597	53.085	54.6126	57.3491	57.7678
		1.28962	53.1669	56.1328	57.3817	58.9839
	ΔglgC	1.22483	75.2918	72.7083	67.4314	60.7372
		1.11618	74.3649	71.5143	67.4696	59.3432
		1.33649	74.5263	73.8504	68.5515	61.7371
HN	Wild type	1.17907	60.948	62.2386	62.3102	60.1602
		1.13724	59.0637	59.7389	60.1692	59.4581
		1.26134	59.9623	61.2329	59.7493	57.6976
	ΔglgC	1.30242	68.1075	66.1286	63.2274	59.8358
		1.21291	67.2797	65.3798	61.2484	58.9936
		1.17866	68.0891	65.1093	63.4008	57.2061
2-OG 13C fraction (%)
		0	1.5	3	6	12
LN	Wild type	1.36617	5.57709	7.59984	10.0992	13.5124
		1.56693	10.5336	15.9069	9.57061	11.5911
		1.47101	6.4512	26.0739	9.19032	27.9117
	ΔglgC	1.42075	22.5417	33.9334	27.7356	24.5636
		1.53074	17.6454	22.917	25.0898	25.7708
		1.5297	16.3286	20.5287	28.4471	30.9346
HN	Wild type	1.15127	4.39684	9.50378	13.0739	21.1512
		1.08917	4.54862	6.8715	13.4839	23.1926
		1.30357	4.97874	8.21185	12.1746	23.2071
	ΔglgC	1.3898	23.0737	18.0097	33.2538	45.5721
		1.42378	12.1027	17.4143	38.0474	40.1082
		1.9419	15.6701	15.7337	22.6208	27.042
Glu 13C fraction (%)
		0	1.5	3	6	12
LN	Wild type	1.6927	6.68586	9.13902	11.8273	14.3059
		1.71729	6.18387	8.58943	10.8964	13.3955
		1.58214	6.2167	8.78131	11.0734	13.9383
	ΔglgC	1.67339	54.1722	53.9139	50.7857	42.8325
		1.51852	53.3893	54.7275	53.6675	46.8549
		1.34911	50.5344	54.3961	53.9687	50.0235
HN	Wild type	1.84974	6.79727	11.125	17.3148	26.4358
		1.75265	6.68994	10.5293	15.8897	25.7004
		1.7042	6.9916	10.7261	15.9316	25.645
	ΔglgC	1.72734	17.2901	26.1413	35.0057	42.076
		1.63002	15.2008	23.2679	31.876	38.9995
		1.62674	12.3794	19.2426	28.2623	36.2871
Gln 13C fraction (%)
		0	1.5	3	6	12
LN	Wild type	1.00495	2.13572	6.06205	8.26453	18.3272
		1.01621	2.10153	4.27575	9.95261	24.5735
		1.25352	2.0875	2.90822	11.7554	22.413
	ΔglgC	1.85535	76.2535	60.2194	84.0675	100
		1.52777	79.0664	95.33	83.846	57.7519
		1.31442	74.2419	89.9452	79.5722	38.898
HN	Wild type	0.703822	1.04903	5.76974	10.3996	13.8488
		0	3.29005	5.22748	9.83077	19.2542
		0	3.31058	4.51315	9.70144	12.4797
	ΔglgC	0.359936	8.00939	20.6547	31.7978	37.0926
		0.275277	5.9222	17.0984	23.3904	34.544
		0	2.92739	9.94013	19.9853	31.0055
